# Supplementary material for: Changing environments during the Middle-Upper Palaeolithic transition in the eastern Cantabrian Region (Spain): direct evidence from stable isotope studies on ungulate bones
Source: Sci Rep. 2018 Oct 4;8:14842. doi: 10.1038/s41598-018-32493-0 (PMC6172272; doi:10.1038/s41598-018-32493-0)
Supplement: Supplementary file 1 — Supplementary Dataset 1 [file 41598_2018_32493_MOESM1_ESM.xlsx]

## Sheet: SI Table 1_C, N data and dates
Site	Level	Typological ascription	Museum code	Spit/depth	Species	Anatomical element	Sample code	S-EVA	δ13C	δ15N	%C	%N	C:N	Radiocarbon lab reference	Radiocarbon date	±	Analytical comments
LEZETXIKI	V	Mousterian	LZ 4C 492		Red deer	Metatarsal	LEZ19	28567	-	-	-	-	-	-	-	-	Failed to yield any collagen
LEZETXIKI	V	Mousterian	LZ 6B 540		Red deer	Metacarpal	LEZ20	28568	-	-	-	-	-	-	-	-	Failed to yield any collagen
LEZETXIKI	V	Mousterian	LZ 4C 492		Red deer	Metacarpal	LEZ21	28569	-	-	-	-	-	-	-	-	Failed to yield any collagen
LEZETXIKI	V	Mousterian	LZ 2C 435		Red deer	mandible df	LEZ23	28570	-	-	-	-	-	-	-	-	Failed to yield any collagen
LEZETXIKI	IV	Mousterian	Lz 7c 380		Red deer	Tibia	LEZ1	28571	-	-	-	-	-	-	-	-	Failed to yield any collagen
LEZETXIKI	IV	Mousterian	LZ 3B 400		Red deer	1st phalanx	LEZ2	28572	-	-	-	-	-	-	-	-	Failed to yield any collagen
LEZETXIKI	IV	Mousterian	LZ 7 2B		Red deer	1st phalanx	LEZ3	28573	-	-	-	-	-	-	-	-	Failed to yield any collagen
LEZETXIKI	IV	Mousterian	LZ 5A 370		Red deer	Metacarpal	LEZ4	28574	-	-	-	-	-	-	-	-	Failed to yield any collagen
LEZETXIKI	IV	Mousterian	LZ SIN SIGLA		Red deer	Humerus diafisis	LEZ5	28575	-20.918	1.825	4.05683	2.24777	2.10563	-	-	-	Outside of acceptable C:N ratio
AITZBITARTE III exterior	Vb Central	Evolved Aurignacian	37K 165 37 x.61 y.22	17a	Red deer	tibia df	AIT17	28503	-20.8975	2.1595	41.6031	14.4013	3.38183	-	-	-	-
AITZBITARTE III exterior	Vb Central	Evolved Aurignacian	36K 163 154	17	Red deer	metatarsal	AIT18	28504	-20.233	3.694	41.0646	14.8243	3.23176	-	-	-	-
AITZBITARTE III exterior	Vb Central	Evolved Aurignacian	37k 170 x95y80	17b	Red deer	Metatarsal	AIT1	28505	-20.2375	3.166	43.0144	15.4989	3.238	-	-	-	-
AITZBITARTE III exterior	Vb Central	Evolved Aurignacian	37k 155 n17	15	Red deer	Tibia	AIT2	28506	-20	3.1435	42.3674	15.2569	3.23958	OxA-32416	30900	390	-
AITZBITARTE III exterior	Vb Central	Evolved Aurignacian	36J 163 277 X2Y41	17	Red deer	Tibia	AIT5	28507	-19.7425	9.1315	42.336	14.6268	3.38731	OxA-32417	34900	600	-
AITZBITARTE III exterior	Vb Upper	Gravettian	36K 154 140	16	Red deer	scapula	AIT6	28508	-19.515	6.729	42.8103	14.608	3.43371	-	-	-	-
AITZBITARTE III exterior	Vb Central	Evolved Aurignacian	36K 172 24 x.54 y.62	17	Horse	radius	AIT19	28509	-20.7785	1.831	42.022	14.9339	3.28478	OxA-32418	31600	400	-
AITZBITARTE III exterior	Vb Central	Evolved Aurignacian	36J 191	17	Horse	Mandibula ramus	AIT20	28510	-21.1735	2.389	41.4375	14.5876	3.31881	-	-	-	-
AITZBITARTE III exterior	Vb Upper	Gravettian	37K 167	16	Horse	Tibia	AIT21	28511	-20.5205	1.41	42.3261	14.822	3.33962	OxA-32419	31950	450	-
AITZBITARTE III exterior	Vb Upper	Gravettian	37J 160 180	16	Horse	scapula	AIT23	28512	-20.7005	2.1135	42.651	15.0087	3.31965	-	-	-	-
AITZBITARTE III exterior	Va	Gravettian	37k 152 72	14	Red deer	Centrotarsal	AIT7	28513	-20.2745	2.804	42.0561	14.7637	3.33147	OxA-32420	31090	400	-
AITZBITARTE III exterior	Va	Gravettian	37J 150 150	14	Red deer	1st phalanx	AIT8	28514	-20.216	2.903	42.5891	14.5909	3.42187	-	-	-	-
AITZBITARTE III exterior	Va	Gravettian	37j 149 139	13	Red deer	Humerus	AIT9	28515	-19.9375	7.958	42.3866	14.486	3.42489	-	-	-	-
AITZBITARTE III exterior	Va	Gravettian	37k 148 51	13	Red deer	Humerus	AIT10	28516	-19.9745	2.482	42.4357	14.7909	3.35418	OxA-32421	31300	400	-
AITZBITARTE III exterior	Va	Gravettian	36j 147 158	13	Red deer	Femur	AIT11	28517	-20.0035	7.5895	43.0988	15.6059	3.22185	-	-	-	-
AITZBITARTE III exterior	IV	Gravettian	35J 139	9	Red deer	Humerus	AIT12	28518	-19.982	5.003	43.5819	15.8035	3.21726	OxA-32499	29020	320	-
AITZBITARTE III exterior	IV	Gravettian	36J 143 138 x80y45	11	Red deer	Rib	AIT16	28519	-20.1455	6.911	43.4002	15.7015	3.2248	-	-	-	-
AITZBITARTE III exterior	IV	Gravettian	34K 14C	11	Red deer	Humerus	AIT24	28520	-19.7945	7.3825	40.7927	14.8649	3.20146	-	-	-	-
AITZBITARTE III exterior	IV	Gravettian	37J 143	11	Red deer	rib	AIT25	28521	-19.966	7.436	43.6373	15.5663	3.27006	-	-	-	-
AITZBITARTE III exterior	IV	Gravettian	35I 139	11	Red deer	rib	AIT26	28522	-20.133	7.0235	42.8678	15.5984	3.20613	OxA-32422	29130	310	-
LABEKO KOBA	IX lower	Châtelperronian	13E 448 338 36		Red deer	Mandible	LAB01	28472	-19.8115	3.1915	7.33426	2.68354	3.18954	-	-	-	-
LABEKO KOBA	IX lower	Châtelperronian	15E 437 131 34		Red deer	Mandible	LAB02	28473	-19.8585	3.811	40.8045	14.4668	3.29075	-	-	-	-
LABEKO KOBA	IX lower	Châtelperronian	13E 448 230 36		Red deer	Pelvis	LAB06	28474	-10.021	1.8875	19.9522	7.16779	1.62376	-	-	-	Outside of accepted C:N ratio
LABEKO KOBA	IX lower	Châtelperronian	15E 437 133 34		Red deer	Metacarpal	LAB07	28475	-20.1015	2.6865	39.9704	14.2648	3.26886	-	-	-	-
LABEKO KOBA	IX lower	Châtelperronian	13E - 324		Red deer	Humerus	LAB08	28476	-19.9295	3.3945	40.407	14.313	3.29394	-	-	-	-
LABEKO KOBA	IX lower	Châtelperronian	15E 400 340 LECHO 36		Horse	Femur	LAB30	28477	-21.0605	3.2425	41.0327	14.8252	3.2302	-	-	-	-
LABEKO KOBA	IX lower	Châtelperronian	15B 402 115 LECHO 33		Horse	Tibia	LAB31	28478	-20.9205	3.477	39.8103	14.0621	3.30388	-	-	-	-
LABEKO KOBA	IX lower	Châtelperronian	13E 400 298 LECHO 34		Horse	femur	LAB32	28479	-20.506	3.073	62.3257	21.0779	3.39847	-	-	-	-
LABEKO KOBA	IX lower	Châtelperronian	13E 384 284 LECHO 33		Horse	Lateral Metapodial	LAB33	28480	-20.5285	1.534	39.8207	14.1215	3.29119	-	-	-	-
LABEKO KOBA	IX lower	Châtelperronian	15E 402 115		Horse	ulna art	LAB34	28481	-20.833	2.5755	38.371	13.7592	3.25517	-	-	-	-
LABEKO KOBA	IX lower	Châtelperronian	11C 410 47		Horse	metacarpal df	LAB35	28482	-20.235	3.56	42.2413	14.5549	3.39372	-	-	-	-
LABEKO KOBA	VI	Early Aurignacian	9D 182 298 52		Red deer	Tibia	LAB10	28483	-20.585	9.2345	38.4189	13.0114	3.44427	-	-	-	-
LABEKO KOBA	VI	Early Aurignacian	11H 177 203 15		Red deer	Rib	LAB11	28484	-20.182	3.5555	41.8826	14.7598	3.31201	-	-	-	-
LABEKO KOBA	VI	Early Aurignacian	15G 203 129 18		Red deer	Tibia	LAB12	28485	-20.0405	7.26	38.3104	13.6105	3.28451	-	-	-	-
LABEKO KOBA	VI	Early Aurignacian	13H 204 330 1718		Red deer	Metacarpal	LAB13	28486	-20.726	4.2705	41.9412	15.0192	3.25924	-	-	-	-
LABEKO KOBA	VI	Early Aurignacian	13G 215 275 x.40 y.41		Red deer	Tibia	LAB19	28487	-20.068	2.812	41.8046	14.7871	3.29987	-	-	-	-
LABEKO KOBA	VI	Early Aurignacian	11D 193 53		Horse	Vertebra	LAB21	28488	-20.5555	7.2	34.8692	11.9583	3.4025	-	-	-	-
LABEKO KOBA	VI	Early Aurignacian	7D 175 263		Horse	Vertebra	LAB22	28489	-20.8775	2.314	31.6225	11.1374	3.31246	-	-	-	-
LABEKO KOBA	VI	Early Aurignacian	13D 229 17		Horse	Radius	LAB23	28490	-20.001	5.0435	41.135	14.2291	3.373	-	-	-	-
LABEKO KOBA	VI	Early Aurignacian	11F 177 632		Horse	Rib	LAB24	28491	-21.1935	3.826	34.3479	12.2299	3.27673	-	-	-	-
LABEKO KOBA	V	Early Aurignacian	15J 169 32 11 x85y48		Red deer	Metacarpal	LAB14	28492	-19.9985	3.3055	36.3218	12.7967	3.3127	-	-	-	-
LABEKO KOBA	V	Early Aurignacian	13j 166 218 12 x1y56		Red deer	Metacarpal	LAB15	28493	-20.023	3.559	38.9003	13.9147	3.26258	-	-	-	-
LABEKO KOBA	V	Early Aurignacian	15j 172 30 11 x75 y8		Red deer	Metacarpal	LAB16	28494	-20.2625	3.435	38.8171	13.6936	3.30775	-	-	-	-
LABEKO KOBA	V	Early Aurignacian	13i 180 307 15		Red deer	Metatarsal	LAB17	28495	-19.7165	3.201	41.3991	14.255	3.39941	-	-	-	-
LABEKO KOBA	V	Early Aurignacian	13j 190 119 10 x9 y92		Red deer	Femur	LAB18	28496	-20.2295	3.9635	42.296	14.4379	3.42466	-	-	-	-
LABEKO KOBA	V	Early Aurignacian	13J 175 161 LECHO 10		Horse	Tibia	LAB25	28497	-19.7495	7.9785	43.2134	15.4622	3.2606	-	-	-	-
LABEKO KOBA	V	Early Aurignacian	13I 180 307 LECHO 15		Horse	Tibia	LAB26	28498	-20.533	2.7	42.9123	15.4286	3.24441	-	-	-	-
LABEKO KOBA	V	Early Aurignacian	13J 170 148 LECHO 10		Horse	mandible	LAB27	28499	-20.5355	1.8415	18.4849	6.09945	3.53528	-	-	-	Outside of accepted %C ratio
LABEKO KOBA	V	Early Aurignacian	13E 186 65		Horse	Humerus	LAB28	28500	-21.1415	2.307	38.2953	13.4343	3.32564	-	-	-	-
LABEKO KOBA	V	Early Aurignacian	13I 166 237		Horse	Humerus	LAB29	28501	-20.1605	2.1305	37.4026	13.2279	3.29871	-	-	-	-
LABEKO KOBA	IV	Early Aurignacian	13H 156 150		Horse	Mandible	LAB36	28502	-20.6885	3.5705	30.4943	11.1251	3.19797	-	-	-	-
AMALDA	VII	Mousterian	A6D 201 10		Red deer	Metatarsal	AMA1	28523	-20.42	4.8215	39.1557	13.9006	3.28622	-	-	-	-
AMALDA	VII	Mousterian	A8G 204 13		Red deer	Metatarsal	AMA2	28524	-20.2835	3.5565	41.3657	14.6397	3.297	OxA-32500	44500	2100	-
AMALDA	VII	Mousterian	A7C 185		Red deer	Humerus	AMA3	28525	-20.681	3.227	42.749	15.046	3.31412	-	-	-	-
AMALDA	VII	Mousterian	A7G 223 14 x77 y70		Red deer	Femur	AMA4	28526	-20.1945	3.4585	42.863	15.3505	3.25758	-	-	-	-
AMALDA	VII	Mousterian	A7G 221 16 x62 y82		Red deer	Tibia	AMA5	28527	-20.9475	2.9255	42.7208	15.2793	3.26185	OxA-34933	42600	1600	-
AMALDA	VII	Mousterian	A 14D 106		Horse	Radius	AMA11	28528	-20.8535	3.741	42.5435	15.4385	3.21492	-	-	-	-
AMALDA	VII	Mousterian	A 14D 106		Horse	Humerus	AMA12	28529	-20.4905	2.8065	42.7338	15.3555	3.24673	-	-	-	-
AMALDA	VII	Mousterian	A 12D 124		Horse	metacarpal	AMA13	28530	-20.843	4.089	44.2678	15.7255	3.28411	OxA-32425	28640	310	Stable isotope information for this sample is not discussed in the results due to incongruous date
AMALDA	VII	Mousterian	A 8C 154 43		Horse	metapodial	AMA14	28531	-20.0575	6.6345	43.1734	15.4251	3.26596	-	-	-	-
AMALDA	VII	Mousterian	A 10E 159 53		Horse	femur	AMA15	28532	-20.8	3.8245	40.2553	14.5106	3.23619	-	-	-	-
AMALDA	VI	Gravettian	9E 123 4		Red deer	Metacarpal	AMA7	28534	-19.906	3.7265	39.9565	14.0009	3.32943	-	-	-	-
AMALDA	VI	Gravettian	A8D 145 14		Red deer	Metatarsal	AMA9	28535	-20.168	3.5745	42.4487	15.1537	3.26808	-	-	-	-
AMALDA	VI	Gravettian	A 14C 92		Horse	Radus-ulna	AMA16	28536	-20.7815	4.7595	42.5853	15.4122	3.2235	-	-	-	-
AMALDA	VI	Gravettian	A 7C 169 32		Horse	Radius	AMA17	28537	-20.857	3.5445	44.0578	15.7127	3.27087	-	-	-	-
AMALDA	VI	Gravettian	A 14D 19		Horse	humerus	AMA18	28538	-20.943	3.713	43.8858	15.4939	3.30386	-	-	-	-
AMALDA	VI	Gravettian	A 9D 148		Horse	humerus	AMA19	28539	-20.773	4.239	44.44	15.9432	3.25183	-	-	-	-
AMALDA	VI	Gravettian	A 10D 138 20		Horse	femur	AMA20	28540	-19.96	7.9835	42.6065	15.2798	3.25186	-	-	-	-
AMALDA	VI	Gravettian	A 9E 144 15		Horse	2nd Phalanx	AMA21	28541	-20.8985	3.8535	41.4488	15.0401	3.21522	-	-	-	-
AMALDA	VI	Gravettian	A 8D 149		Red deer	metatarsal	AMA25	28542	-20.222	3.3455	42.2537	15.2761	3.22681	OxA-34934	28710	300	-
AMALDA	VI	Gravettian	A 7C 167 20		Red deer	Tibia	AMA26	28543	-20.358	3.701	42.2145	15.1631	3.24802	OxA-32426	28540	310	-
AMALDA	VI	Gravettian	1 12B 108 47		Red deer	Tibia	AMA27	28544	-20.1855	4.2325	38.9884	14.1641	3.21273	-	-	-	-
AXLOR	IV	Mousterian	AX.11C.290.147	290	Red deer	Carpal	AXL38	30274	-20.1495	2.858	37.8906	13.455	3.28492	-	-	-	-
AXLOR	IV	Mousterian	AX.11C.290.149	290	Red deer	2nd phalanx	AXL39	30275	-19.9585	3.112	41.0557	14.734	3.25095	OxA-32428	>49300	-	-
AXLOR	IV	Mousterian	AX.11C.290.152	290	Red deer	2nd phalanx	AXL40	30276	-20.356	2.393	38.3791	13.5994	3.29379	-	-	-	-
AXLOR	IV	Mousterian	AX.11C.300. 175	300	Red deer	Metacarpal	AXL41	30277	-19.8195	2.9925	42.7377	15.1393	3.29382	-	-	-	-
AXLOR	IV	Mousterian	AX.11C.300. 178	300	Red deer	Carpal	AXL42	30278	-19.5805	5.6725	42.9973	15.175	3.30627	OxA-32429	>49900	-	-
AXLOR	IV	Mousterian	AX.11C.300. 179	300	Red deer	2nd phalanx	AXL43	30279	-20.0225	3.1895	35.9461	12.7222	3.29457	-	-	-	-
AXLOR	IV	Mousterian	AX.11C.300. 181	300	Red deer	3rd phalanx	AXL44	30280	-20.1865	3.028	30.6852	10.951	3.26556	-	-	-	-
AXLOR	IV	Mousterian	AX.11C.300. 184	300	Red deer	2nd phalanx	AXL45	30281	-20.2235	3.441	36.085	12.6773	3.32384	-	-	-	-
AXLOR	IV	Mousterian	AX.11B 290. 25	290	Red deer	Astrgalus	AXL46	30282	-19.9615	3.2485	39.83	13.9942	3.32279	-	-	-	-
AXLOR	IV	Mousterian	AX.11B 290. 27	290	Red deer	Tibia	AXL47	30283	-19.5235	2.8725	35.9641	12.6814	3.3155	-	-	-	-
AXLOR	IV	Mousterian	AX.11B 290. 28	290	Red deer	metacarpal	AXL48	30284	-19.8955	2.821	35.0378	12.3641	3.30876	-	-	-	-
AXLOR	IV	Mousterian	AX.11B 290. 30	290	Red deer	1st phalanx	AXL49	30285	-20.2005	2.214	41.1139	14.3857	3.33973	-	-	-	-
AXLOR	IV	Mousterian	AX.11B 300. 45	300	Horse	1st phalanx	AXL50	30286	-19.58	6.39	36.0556	12.7767	3.29481	-	-	-	-
AXLOR	IV	Mousterian	AX.11B 300. 40	300	Horse	humerus	AXL51	30287	-19.614	7.5975	38.2185	13.5722	3.28714	-	-	-	-
AXLOR	VI	Mousterian	AX.11C.330.444	330	Red deer	tibia	AXL12	30253	-19.976	3.295	32.6439	11.5739	3.29066	-	-	-	-
AXLOR	VI	Mousterian	AX.11C.330.Varios	330	Horse	tibia	AXL13	30254	-21.0375	3.7375	39.4091	14.0983	3.26125	-	-	-	-
AXLOR	VI	Mousterian	AX.11B.350.296	350	Red deer	vetebrae	AXL14	30255	-20.007	6.284	33.6317	12.1902	3.2188	-	-	-	-
AXLOR	VI	Mousterian	AX.11B.350.306	350	Red deer	tarsal	AXL16	30256	-20.6685	3.2365	38.7989	14.0433	3.22373	-	-	-	-
AXLOR	VI	Mousterian	AX.11B.350.299	350	Red deer	metatarsal	AXL17	30257	-20.1795	3.5965	39.671	14.1546	3.26982	-	-	-	-
AXLOR	VI	Mousterian	AX.11B.350.308	350	Red deer	3rd phalanx	AXL18	30258	-20.5175	4.0705	22.8198	8.11928	3.27907	-	-	-	-
AXLOR	VI	Mousterian	AX.11B.345.251	345	Red deer	radius	AXL20	30259	-21.25	3.126	35.6908	12.7499	3.26587	-	-	-	-
AXLOR	VI	Mousterian	AX.11B.345.252	345	Horse	vetebrae	AXL21	30260	-19.886	6.2355	35.3698	12.9792	3.17938	-	-	-	-
AXLOR	VI	Mousterian	AX.11B.330.257	330	Horse	tibia	AXL22	30261	-19.192	5.1135	38.5128	13.9187	3.22836	-	-	-	-
AXLOR	VI	Mousterian	AX.11B.345.261	345	Horse	2nd phalanx	AXL23	30262	-19.9325	2.469	28.5376	10.3653	3.21289	-	-	-	-
AXLOR	VI	Mousterian	AX.11B.345.266	345	Horse	2nd phalanx	AXL24	30263	-20.168	2.4935	42.0359	15.2654	3.21272	-	-	-	-
AXLOR	VI	Mousterian	AX.11B.375.109	375	Red deer	metatarsal	AXL25	30264	-20.305	2.8915	37.3998	13.4515	3.24371	-	-	-	-
AXLOR	VI	Mousterian	AX.11B.375.112	375	Red deer	carpal	AXL26	30265	-19.9415	3.964	39.7189	14.365	3.22587	-	-	-	-
AXLOR	VI	Mousterian	AX.11B.375.114	375	Red deer	1st phalanx	AXL27	30266	-20.095	2.988	41.4642	15.0057	3.22364	-	-	-	-
AXLOR	VI	Mousterian	AX.11B.355.83	355	Red deer	radius	AXL28	30267	-19.8975	3.062	35.673	12.9649	3.21006	-	-	-	-
AXLOR	VI	Mousterian	AX.11C.345. 213	345	Horse	carpal/tarsal	AXL30	30268	-20.3245	3.105	43.5675	15.8302	3.21228	-	-	-	-
AXLOR	VI	Mousterian	AX.11C. 380. 315 & 316	380	Red deer	metacarpal	AXL31	30269	-20.3295	1.899	26.8837	9.72894	3.22457	-	-	-	-
AXLOR	VI	Mousterian	AX.11C. 380. 317	380	Red deer	2nd and 3rd carpal	AXL32	30270	-20.33	3.6245	42.8405	15.5278	3.21886	-	-	-	-
AXLOR	VIII	Mousterian	AX.11C.425-510	425	Red deer	metacarpal	AXL01	30247	-20.334	2.399	27.1437	9.85015	3.21494	-	-	-	-
AXLOR	VIII	Mousterian	AX.11B.425.414	425	Red deer	metatarsal	AXL03	30248	-20.5185	2.973	45.2103	17.4706	3.06985	-	-	-	-
AXLOR	VIII	Mousterian	AX.11C. 400.350	400	Red deer	rib	AXL34	30271	-20.463	2.992	25.4962	9.19603	3.23413	-	-	-	-
AXLOR	VIII	Mousterian	AX.11C. 400.351	400	Red deer	radius/ulna	AXL35	30288	-19.7325	6.259	41.0599	14.6589	3.27139	-	-	-	-
AXLOR	VIII	Mousterian	AX.11C. 400.352	400	Red deer	metacarpal	AXL36	30272	-20.3205	3.075	25.6057	9.2003	3.2479	-	-	-	-
AXLOR	VIII	Mousterian	AX.11C. 400.356	400	Red deer	metatarsal	AXL37	30273	-19.952	3.743	33.695	12.1666	3.23092	-	-	-	-
AXLOR	VIII	Mousterian	AX.11B.430.456	430	Red deer	radius	AXL04	30249	-20.716	2.3525	41.5039	16.3844	2.97259	-	-	-	-
AXLOR	VIII	Mousterian	AX.11B.430.453	430	Red deer	ulna	AXL05	30250	-20.281	3.0805	38.1992	15.0627	2.96907	-	-	-	-
AXLOR	VIII	Mousterian	AX.11B.426.428	426	Red deer	mandible	AXL07	30251	-21.5785	2.659	23.9184	8.52084	3.26967	-	-	-	-
AXLOR	VIII	Mousterian	AX.11B.426.436	426	Red deer	2nd phalanx	AXL09	30252	-20.3605	3.84	36.3475	12.6975	3.33961	-	-	-	-
EKAIN	IXb	Aurignacian	Ek 3A 325		Red deer	Mandibula	EKA02	30227	-19.973	4.28	36.3694	13.386	3.16979	OxA-32423	31140	400	-
EKAIN	IXb	Aurignacian	EK 3B 325		Red deer	Pelvis	EKA04	30228	-20.13	2.522	40.6991	14.9484	3.17642	-	-	-	-
EKAIN	IXb	Aurignacian	Ek 3A 325		Red deer	Mandible	EKA05	30229	-20.237	4.343	37.3942	13.6469	3.1968	OxA-32424	31110	400	-
EKAIN	IXb	Aurignacian	EK 38 345		Red deer	Metatarsal	EKA06	30230	-20.533	4.001	39.1915	14.6236	3.12669	-	-	-	-
BOLINKOBA	VI/F	Gravettian	A47120102		Red deer	axis	BOL01	30717	-20.097	1.342	40.7629	13.491	3.52757	-	-	-	-
BOLINKOBA	VI/F	Gravettian	A47120103		Red deer	1st phalanx	BOL02	30718	-20.9825	4.276	45.0432	15.6856	3.35258	OxA-32519	25280	210	-
BOLINKOBA	VI/F	Gravettian	A47120105		Red deer	Astrgalus	BOL04	30720	-20.1935	3.016	39.5397	13.5892	3.39715	-	-	-	-
BOLINKOBA	VI/F	Gravettian	A47120106		Red deer	tarsal	BOL05	30721	-20.4575	3.5125	44.7926	15.3791	3.40088	-	-	-	-
BOLINKOBA	VI/F	Gravettian	A47120001		Horse	3rd phalanx	BOL06	30722	-	-	-	-	-	-	-	-	Failed to yield any collagen
BOLINKOBA	VI/F	Gravettian	A47120002		Horse	3rd phalanx	BOL07	30723	-21.315	2.973	25.2265	8.0955	3.64211	-	-	-	-
BOLINKOBA	VI/F	Gravettian	A47120003		Horse	3rd phalanx	BOL08	30724	-21.301	3.3315	25.4613	8.52813	3.49182	-	-	-	-
BOLINKOBA	VI/F	Gravettian	A47120004		Horse	3rd phalanx	BOL09	30725	-21.242	3.9705	45.4821	15.274	3.4798	-	-	-	-
BOLINKOBA	VI/F	Gravettian	A47120005		Horse	2nd phalanx	BOL10	30726	-21.085	3.0935	45.2151	14.6158	3.61551	-	-	-	-
BOLINKOBA	VI/F	Gravettian	A47120006		Horse	1st phalanx	BOL11	30727	-20.7415	3.7595	41.5509	13.6698	3.55194	-	-	-	-
BOLINKOBA	VI/F	Gravettian	A47120010		Horse	1st phalanx	BOL12	30728	-22.511	3.9095	10.0585	2.60301	4.57517	-	-	-	Outside of accepted C:N ratio

## Sheet: SI Table 2_Sulphur data
Site	Level	Typological ascription	Species	Anatomical element	Sample code	S-UBC	δ13C ‰	δ15N ‰	δ34S‰	%S	C:S	N:S
AITZBITARTE III	Va	Gravettian	Red deer	central tarsal	AIT07	11279	-20.2745	2.804	10.2479	0.190662	588.808	191.466
AITZBITARTE III	Va	Gravettian	Red deer	humerus	AIT09	11280	-19.9375	7.958	5.95859	0.188585	599.364	175.576
AITZBITARTE III	Va	Gravettian	Red deer	humerus	AIT10	11281	-19.9745	2.482	11.95	0.183389	617.846	199.419
AITZBITARTE III	Va	Gravettian	Red deer	femur	AIT11	11282	-20.0035	7.5895	8.64663	0.187188	614.099	206.7
AITZBITARTE III	IV	Gravettian	Red deer	humerus	AIT12	11283	-19.982	5.003	10.5298	0.182396	637.223	214.422
AITZBITARTE III	IV	Gravettian	Red deer	rib	AIT26	11284	-20.133	7.0235	8.15078	0.19869	575.345	194.358
AITZBITARTE III	Vb Central	Evolved Aurignacian	Red deer	tibia	AIT02	11285	-20	3.1435	12.642	0.198825	568.38	189.827
AITZBITARTE III	Vb Central	Evolved Aurignacian	Red deer	tibia	AIT05	11286	-19.7425	9.1315	9.35353	0.196354	575.022	184.329
AITZBITARTE III	Vb Upper	Gravettian	Red deer	scapula	AIT06	11287	-19.515	6.729	9.87311	0.200005	570.892	180.701
AITZBITARTE III	Vb Central	Evolved Aurignacian	Horse	radius	AIT19	11288	-20.7785	1.831	9.16866	0.20652	542.61	179.011
AITZBITARTE III	Vb Upper	Gravettian	Horse	tibia	AIT21	11289	-20.5205	1.41	10.1759	0.205773	544.574	165.885
LABEKO KOBA	IX lower	Châtelperronian	Red deer	mandible	LAB02	11301	-19.8585	3.811	4.78168	0.224074	485.607	147.571
LABEKO KOBA	IX lower	Châtelperronian	Red deer	metacarpal	LAB07	11302	-20.1015	2.6865	7.77277	0.215317	495.026	151.429
LABEKO KOBA	IX lower	Châtelperronian	Horse	ulna	LAB34	11310	-20.833	2.5755	5.41527	0.164686	694.853	214.136
LABEKO KOBA	IX lower	Châtelperronian	Horse	metacarpal	LAB35	11311	-20.235	3.56	5.78866	0.141914	721.019	221.61
LABEKO KOBA	VI	Early Aurignacian	Red deer	tibia	LAB10	11303	-20.585	9.2345	7.77277	0.215317	495.026	151.429
LABEKO KOBA	VI	Early Aurignacian	Red deer	metacarpal	LAB13	11304	-20.726	4.2705	6.39717	0.246312	415.937	120.742
LABEKO KOBA	VI	Early Aurignacian	Red deer	tibia	LAB19	11305	-20.068	2.812	7.7853	0.192553	580.844	178.286
LABEKO KOBA	V	Early Aurignacian	Red deer	metatarsal	LAB17	11306	-19.7165	3.201	8.51498	0.160808	693.245	210.183
LABEKO KOBA	V	Early Aurignacian	Red deer	femur	LAB18	11307	-20.2295	3.9635	7.46685	0.168971	653.671	208.647
LABEKO KOBA	V	Early Aurignacian	Horse	tibia	LAB25	11308	-19.7495	7.9785	7.33992	0.195075	578.186	183.297
LABEKO KOBA	V	Early Aurignacian	Horse	tibia	LAB26	11309	-20.533	2.7	5.40988	0.203965	564.977	173.276
AMALDA	VI	Gravettian	Horse	radius	AMA16	11312	-20.7815	4.7595	1.79566	0.15541	731.418	246.387
AMALDA	VI	Gravettian	Horse	radius	AMA17	11313	-20.857	3.5445	8.80416	0.164049	716.723	236.847
AMALDA	VI	Gravettian	Horse	femur	AMA20	11314	-19.96	7.9835	8.65598	0.174653	650.568	216.768
AMALDA	VI	Gravettian	Red deer	tibia	AMA26	11321	-20.358	3.701	11.8701	0.166368	676.644	208.325
AMALDA	VII	Mousterian	Horse	humerus	AMA12	11317	-20.4905	2.8065	8.96856	0.144651	787.806	242.642
AMALDA	VII	Mousterian	Horse	metacarpal	AMA13	11318	-20.843	4.089	9.89161	0.182308	647.516	197.16
AMALDA	VII	Mousterian	Horse	metapodial	AMA14	11319	-20.0575	6.6345	10.999	0.17055	675.045	206.728
AMALDA	VII	Mousterian	Red deer	metatarsal	AMA02	11320	-20.2835	3.5565	12.0227	0.181921	606.354	183.939
